# Supplementary material for: Engineering a Novel Bivalent Oral Vaccine against Enteric Fever
Source: Int J Mol Sci. 2021 Mar 23;22(6):3287. doi: 10.3390/ijms22063287 (PMC8005139; doi:10.3390/ijms22063287)
Supplement: Supplementary file 1 [file ijms-22-03287-s001.zip]

Archive with 6 entries (6 files):
- Soulier_IJMS_Supplementary Figure 1.pdf
- __MACOSX/._Soulier_IJMS_Supplementary Figure 1.pdf
- Soulier_IJMS_Supplementary Figure 2.pdf
- __MACOSX/._Soulier_IJMS_Supplementary Figure 2.pdf
- Soulier_IJMS_Supplementary Figure 3.pdf
- Soulier_IJMS_Supplementary Figure 4.pdf
